# Supplementary material for: The Effect of Aquatic Exercise Training on Heart Rate Variability in Patients with Coronary Artery Disease
Source: J Cardiovasc Dev Dis. 2022 Aug 6;9(8):251. doi: 10.3390/jcdd9080251 (PMC9409327; doi:10.3390/jcdd9080251)
Supplement: Supplementary file 1 [file jcdd-09-00251-s001.zip]

Archive with 1 entries (1 files):
- jcdd-1831031-supplementary.pdf
